# Supplementary material for: Missed, Not Missing: Phylogenomic Evidence for the Existence of Avian FoxP3
Source: PLoS One. 2016 Mar 3;11(3):e0150988. doi: 10.1371/journal.pone.0150988 (PMC4777427; doi:10.1371/journal.pone.0150988)
Supplement: S2 File — (TXT) [file pone.0150988.s002.txt]

>gnl|SRA|SRR768237.10866904.2 HWI-ST1106:171:C0J5YACXX:4:1301:18064:132011
GCGGCACCGCCTGGGGCTGTTACAGGCGCAGCTCCTCCGGAGGAGCCCCCCCGGCACGGGCCCCCCCGGGAAGGGCCAGGCTGGGCTCCCCCCGATTTGG
>gnl|SRA|SRR768237.1513948.2 HWI-ST1106:171:C0J5YACXX:4:1103:8149:156368
CCCCGGGGCACCCCTGGGAGCGTGGGGGGCTCTACCCAGAACTGGAGTATTACCGGCTCAGCACCGTGCGGCCCCCCTACACCTACGCCACGCTCATCCG
>gnl|SRA|SRR768237.1513948.1 HWI-ST1106:171:C0J5YACXX:4:1103:8149:156368
CCAGGTGCGGGTGTTGTGCCGGAAGAAGCCGAACCTGCGGCTGAACCAGTGGTAAATCTCCGCCAGGGGGCGCTGCCGCTGCGGGGACTCCAGGATGGCC
>gnl|SRA|SRR768237.1069439.2 HWI-ST1106:171:C0J5YACXX:4:1103:7626:8594
CCTGGAGTCCCCGCAGCGGCAGCGCCCCCTGGCGGAGATTTACCACTGGTTCAGCCGCAGGTTCGGCTTCTTCCGGCACAACACCCGCACCTGGAAGAAC
>gnl|SRA|SRR768237.1069439.1 HWI-ST1106:171:C0J5YACXX:4:1103:7626:8594
CGGAACTCGGCCTCGTCCACGGTCCAGACGGCGCCGCGAGCGGCCTCCACCCGCACGAAGCACTTGTGCAGGCTCAGGTTGTGGCGCACGGCGTTCTTCC
>gnl|SRA|SRR768236.35897915.1 HWI-ST1106:171:C0J5YACXX:3:2106:9819:103143
CCGAGGGGGACCCCGAGATGATGCTGCCCCCCCCGGGGCACCCCTGGGAGCGTGGGGGGCTCTACCCAGAACTGGAGTATTACCGGCTCAGCACCGTGCG
>gnl|SRA|SRR768237.27391354.1 HWI-ST1106:171:C0J5YACXX:4:2302:1827:198804
CTCGGTGCTGAGCCGGTAATACTCCAGTTCTGGGTAGAGCCCCCCACGCTCCCAGGGGTGCCCCGGGGGGGGCAGCATCATCTCGGGGTCCCCCTCGGCC
