# Supplementary material for: Missed, Not Missing: Phylogenomic Evidence for the Existence of Avian FoxP3
Source: PLoS One. 2016 Mar 3;11(3):e0150988. doi: 10.1371/journal.pone.0150988 (PMC4777427; doi:10.1371/journal.pone.0150988)
Supplement: S1 Table — (XLSX) [file pone.0150988.s003.xlsx]

## Sheet: NCBI genomes summary
#Organism/Name	Kingdom	Group	SubGroup	Size (Mb)	Chrs	Assembly Assession	Scaffolds	Release Date	Modify Date	Status	Sequencing technology	Genome Coverage (Max)	Scaffold-N50	Total gap length	Annotation compilation date	foxp3 or foxp3-like	ccdc22 or ccdc22-like	cacna1f or cacna1f-like	Notes
Nanorana parkeri	Eukaryota	Animals	Amphibians	2053.85	-	GCA_000935625.1	25187	2015-03-02	2015-03-02	Scaffold	Illumina GA II	83	1069101	76078142	2015-11-22	N	N	N
Xenopus (Silurana) tropicalis	Eukaryota	Animals	Amphibians	1437.53	-	GCA_000004195.2	7728	2009-11-13	2013-11-01	Scaffold	ABI	7.44	124127367	71594132	2015-11-22	Y	Y	Y
Ailuropoda melanoleuca	Eukaryota	Animals	Mammals	2299.51	-	GCA_000004335.1	81467	2009-12-12	2013-11-01	Scaffold	Illumina GA	60	1281781	54196184	2015-11-22	Y	Y	Y
Aotus nancymaae	Eukaryota	Animals	Mammals	2926.58	-	GCA_000952055.1	29223	2015-03-12	2015-03-16	Scaffold	Illumina	113.4	8280397	391667293	2015-11-22	Y	Y	Y
Apodemus sylvaticus	Eukaryota	Animals	Mammals	3758.14	-	GCA_001305905.1	559629	2015-10-02	2015-10-02	Scaffold	Illumina HiSeq	17			2015-11-22	N	N	N
Balaenoptera acutorostrata scammoni	Eukaryota	Animals	Mammals	2431.69	-	GCA_000493695.1	10776	2013-10-31	2014-01-09	Scaffold	Illumina HiSeq 2000	92	12843668	145030652	2015-11-22	Y	Y	Y
Balaenoptera bonaerensis	Eukaryota	Animals	Mammals	2234.64	-	GCA_000978805.1	421444	2015-02-19	2015-09-30	Scaffold	Illumina HiSeq 2000	60	20082	14335434	2015-11-22	N	N	N
Bison bison	Eukaryota	Animals	Mammals	2828.03	-	GCA_000754665.1	128431	2014-09-15	2014-10-08	Scaffold	Illumina HiSeq	35	53203	17002997	2015-11-22	Y	Y	Y	One scaffold ends after ccdc22 and cacna1f is the only gene on a second scaffold
Bos indicus	Eukaryota	Animals	Mammals	2673.95	31	GCA_000247795.2	31	2012-02-16	2014-11-25	Chromosome	SOLiD	52	198136445		2015-11-22	N	N	N
Bos mutus	Eukaryota	Animals	Mammals	2645.16	-	GCA_000298355.1	41192	2012-05-21	2013-11-01	Scaffold	Illumina GA; Illumina HiSeq	130	1407960	120154638	2015-11-22	Y	Y	Y
Bos taurus	Eukaryota	Animals	Mammals	2983.31	31	GCA_000003205.4	13387	2004-10-01	2015-03-14	Chromosome	Sanger	7	2599288	176429395	2015-11-22	Y	Y	Y
Bubalus bubalis	Eukaryota	Animals	Mammals	2836.17	-	GCA_000471725.1	366983	2004-08-17	2010-02-01	Scaffold	Illumina GA IIx; Illumina HiSeq;454	70	1412388	74388041	2015-11-22	Y	Y	Y
Callithrix jacchus	Eukaryota	Animals	Mammals	2914.96	24	GCA_000004665.1	16399	2010-01-21	2014-08-11	Chromosome	ABI 3730	6.6	5167444	162452744	2015-11-22	Y	Y	Y
Camelus bactrianus	Eukaryota	Animals	Mammals	1992.66	-	GCA_000767855.1	35455	2014-10-16	2014-10-23	Scaffold	Illumina HiSeq 2000	79.2	8812066	13666687	2015-11-22	Y	Y	Y
Camelus dromedarius	Eukaryota	Animals	Mammals	2055.06	-	GCA_000803125.1	35752	2014-12-17	2014-12-17	Scaffold	Illumina HiSeq	65			2015-11-22	Y	Y	Y	The scaffold with foxp3 ends after a partial ccdc22 annotation and a second scaffold starts with a partial ccdc22 upstream to cacna1f
Camelus ferus	Eukaryota	Animals	Mammals	2009.19	-	GCA_000311805.2	13334	2012-11-08	2013-11-06	Scaffold	454 GS FLX Titanium; Illumina GAIIx; SOLiD;	30	2005940	23751803	2015-11-22	Y	Y	Y
Canis lupus familiaris	Eukaryota	Animals	Mammals	2410.98	39	GCA_000002285.2	3310	2004-07-10	2014-08-06	Chromosome	Sanger	7	45876610	18261639	2015-11-22	Y	Y	Y
Capra aegagrus	Eukaryota	Animals	Mammals	2828.87	31	GCA_000978405.1	89498	2015-04-21	2015-04-24	Chromosome	Illumina HiSeq 2000	83.54	91317560	235145392	2015-11-22	N	N	N
Capra hircus	Eukaryota	Animals	Mammals	2635.85	30	GCA_000317765.1	77432	2012-12-06	2015-09-10	Chromosome	Illumina GA IIx	86.64	14391519	139909055	2015-11-22	Y	Y	Y
Capreolus capreolus	Eukaryota	Animals	Mammals	2785.38	-	GCA_000751575.1	-	2014-09-05	2014-09-05	Contig			n/a	n/a	2015-11-22	N	N	N	Excluded from summary statistics as contig assembly
Cavia aperea	Eukaryota	Animals	Mammals	2716.4	-	GCA_000688575.1	3131	2014-01-21	2014-01-23	Contig			n/a	n/a	2015-11-22	N	N	N	Excluded from summary statistics as contig assembly
Cavia porcellus	Eukaryota	Animals	Mammals	2723.22	-	GCA_000151735.1	3144	2005-11-04	2014-08-11	Scaffold	Sanger	6.8	27942054	59849908	2015-11-22	Y	Y	Y
Ceratotherium simum simum	Eukaryota	Animals	Mammals	2464.37	-	GCA_000283155.1	3087	2012-07-30	2013-11-01	Scaffold	Illumina HiSeq	91	26277727	97509168	2015-11-22	Y	Y	Y
Cercocebus atys	Eukaryota	Animals	Mammals	2848.25	-	GCA_000955945.1	11433	2015-03-16	2015-03-19	Scaffold	Illumina; PacBio RS	192	12849131	60973502	2015-11-22	Y	Y	Y
Chinchilla lanigera	Eukaryota	Animals	Mammals	2390.87	-	GCA_000276665.1	2839	2012-07-06	2013-11-06	Scaffold	Illumina HiSeq	87	21893125	106575991	2015-11-22	Y	Y	Y
Chlorocebus sabaeus	Eukaryota	Animals	Mammals	2789.66	31	GCA_000409795.2	2022	2013-05-17	2014-03-25	Chromosome	Illumina HiSeq; ABI; 454 Titanium	95	81825804	37637120	2015-11-22	Y	Y	Y
Choloepus hoffmanni	Eukaryota	Animals	Mammals	3286.01	-	GCA_000164785.2	269084	2008-09-15	2014-09-30	Scaffold	Illumina	65	366442	62660941	2015-11-22	N	N	N
Chrysochloris asiatica	Eukaryota	Animals	Mammals	4210.11	-	GCA_000296735.1	20500	2012-09-10	2013-11-01	Scaffold	Illumina HiSeq	66	13470186	846546142	2015-11-22	Y	Y	Y
Colobus angolensis palliatus	Eukaryota	Animals	Mammals	2970.12	-	GCA_000951035.1	13124	2015-03-11	2015-03-12	Scaffold	Illumina	86.8	7840981	290151525	2015-11-22	Y	Y	Y
Condylura cristata	Eukaryota	Animals	Mammals	1769.66	-	GCA_000260355.1	2040	2012-04-20	2013-11-01	Scaffold	Illumina HiSeq	113.1	55520359	87115890	2015-11-22	Y	Y	Y
Cricetulus griseus	Eukaryota	Animals	Mammals	2399.79	-	GCA_000223135.1	109152	2011-08-03	2014-08-11	Scaffold	Illumina GA IIx	130	1147233	81654506	2015-11-22	Y	Y	Y
Dasypus novemcinctus	Eukaryota	Animals	Mammals	3631.52	-	GCA_000208655.2	46559	2005-05-14	2014-08-06	Scaffold	Sanger	6	1687935	331640652	2015-11-22	Y	Y	Y
Daubentonia madagascariensis	Eukaryota	Animals	Mammals	2855.37	-	GCA_000241425.1	-	2012-01-05	2013-11-01	Contig			n/a	n/a	2015-11-22	N	N	N	Excluded from summary statistics as contig assembly
Dipodomys ordii	Eukaryota	Animals	Mammals	2236.37	-	GCA_000151885.2	65193	2008-09-18	2014-12-12	Scaffold	Illumina; Sanger	181	11931245	171054776	2015-11-22	Y	Y	Y
Echinops telfairi	Eukaryota	Animals	Mammals	2947.02	-	GCA_000313985.1	8402	2005-08-16	2013-11-06	Scaffold	Illumina HiSeq	78	45764842	341827925	2015-11-22	Y	Y	Y
Eidolon helvum	Eukaryota	Animals	Mammals	1837.75	-	GCA_000465285.1	133538	2013-09-05	2013-09-13	Scaffold	Illumina HiSeq	18	27684	7319795	2015-11-22	N	N	N
Elephantulus edwardii	Eukaryota	Animals	Mammals	3843.98	-	GCA_000299155.1	8768	2012-09-20	2013-11-01	Scaffold	Illumina HiSeq	62	15011382	528111014	2015-11-22	Y	Y	Y
Eptesicus fuscus	Eukaryota	Animals	Mammals	2026.63	-	GCA_000308155.1	6789	2012-07-30	2013-11-01	Scaffold	Illumina HiSeq	84	13454942	215248386	2015-11-22	Y	Y	Y
Equus asinus	Eukaryota	Animals	Mammals	2391.03	-	GCA_001305755.1	2166	2015-10-02	2015-10-02	Scaffold	Illumina MiSeq; 454; Illumina HiSeq	42.4	3776412	33114414	2015-11-22	N	N	N
Equus caballus	Eukaryota	Animals	Mammals	2474.93	32	GCA_000002305.1	9688	2007-01-24	2014-04-25	Chromosome		6.8	46749900	46138889	2015-11-22	Y	Y	Y
Equus przewalskii	Eukaryota	Animals	Mammals	2395.95	-	GCA_000696695.1	53097	2014-05-30	2014-06-05	Scaffold	Illumina HiSeq	85.63	513800	21135449	2015-11-22	Y	Y	Y	foxp3 is at the end of one scaffold and ccdc22 and cacna1f are at the start of a second scaffold
Erinaceus europaeus	Eukaryota	Animals	Mammals	2715.72	-	GCA_000296755.1	5803	2012-09-10	2013-11-01	Scaffold	Illumina HiSeq	79	3264618	382647390	2015-11-22	Y	Y	Y
Eulemur flavifrons	Eukaryota	Animals	Mammals	2115.57	-	GCA_001262665.1	-	2015-08-06	2015-09-02	Contig			n/a	n/a	2015-11-22	N	N	N	Excluded from summary statistics as contig assembly
Eulemur macaco	Eukaryota	Animals	Mammals	2119.88	-	GCA_001262655.1	-	2015-08-06	2015-09-02	Contig			n/a	n/a	2015-11-22	N	N	N	Excluded from summary statistics as contig assembly
Felis catus	Eukaryota	Animals	Mammals	3160.29	19	GCA_000003115.1	104434	2009-01-14	2014-08-21	Chromosome	ABI	2.8	16304361	1169667819	2015-11-22	Y	Y	Y
Fukomys damarensis	Eukaryota	Animals	Mammals	2333.89	-	GCA_000743615.1	74730	2014-08-22	2014-09-04	Scaffold	Illumina HiSeq 2000	140	5314287	47907697	2015-11-22	Y	Y	Y
Galeopterus variegatus	Eukaryota	Animals	Mammals	3187.66	-	GCA_000696425.1	179514	2014-05-23	2014-06-05	Scaffold	Illumina	55	245189	384742898	2015-11-22	Y	Y	Y
Gorilla gorilla	Eukaryota	Animals	Mammals	3035.66	24	GCF_000151905.1	57197	2011-10-05		Chromosome	2.1 WGS; 35x Solexa	35	913458	206771311	2015-11-22	Y	Y	Y
Heterocephalus glaber	Eukaryota	Animals	Mammals	2643.96	-	GCA_000230445.1	39266	2011-10-12	2013-08-14	Scaffold	Illumina HiSeq 2000	90	20532749	303433536	2015-11-22	Y	Y	Y
Homo sapiens	Eukaryota	Animals	Mammals	3259.52	25	GCA_000001405.17	766	2014-12-05		Chromosome			67794873	160028125	2015-11-22	Y	Y	Y
Ictidomys tridecemlineatus	Eukaryota	Animals	Mammals	2478.39	-	GCA_000236235.1	12483	2011-11-25	2013-11-01	Scaffold	Illumina HiSeq	495.1	8192786	167333470	2015-11-22	Y	Y	Y
Jaculus jaculus	Eukaryota	Animals	Mammals	2835.25	-	GCA_000280705.1	10898	2012-07-20	2013-11-01	Scaffold	Illumina HiSeq	78	22080993	364982898	2015-11-22	Y	Y	Y
Leptonychotes weddellii	Eukaryota	Animals	Mammals	3156.9	-	GCA_000349705.1	16711	2013-03-28	2013-03-29	Scaffold	Illumina HiSeq	82	904031	933738633	2015-11-22	Y	Y	Y	cacna1f and ccdc22 are not adjacent to each other on opposing strands but located on two different scaffolds.
Lipotes vexillifer	Eukaryota	Animals	Mammals	2429.21	-	GCA_000442215.1	30713	2013-07-24	2014-08-06	Scaffold	Illumina HiSeq 2000	115	2419148	32195939	2015-11-22	Y	Y	Y
Loxodonta africana	Eukaryota	Animals	Mammals	3196.74	-	GCA_000001905.1	2352	2005-05-18	2014-08-06	Scaffold	Sanger; ABI	7	46401353	78195493	2015-11-22	Y	Y	Y
Macaca fascicularis	Eukaryota	Animals	Mammals	3126.56	21	GCA_000230815.1	45468	2011-10-17	2013-11-01	Chromosome	Illumina GA	68	88649475	142977039	2015-11-22	Y	Y	Y
Macaca mulatta	Eukaryota	Animals	Mammals	3236.21	22	GCA_000772875.2	286262	2014-11-04	2015-08-20	Chromosome	PacBio; Sanger; Illumina GA II	47.4	6094595	226368505	2015-11-22	Y	Y	Y
Macaca nemestrina	Eukaryota	Animals	Mammals	2948.7	-	GCA_000956065.1	9733	2015-03-16	2015-03-19	Scaffold	Illumina; PacBio RS; PacBio RSII	113.1	15219753	110216988	2015-11-22	Y	Y	Y
Macropus eugenii	Eukaryota	Animals	Mammals	3075.18	-	GCA_000004035.1	277711	2008-11-26	2014-08-26	Scaffold		2	36602	539107067	2015-11-22	N	N	N
Mandrillus leucophaeus	Eukaryota	Animals	Mammals	3061.99	-	GCA_000951045.1	12821	2015-03-11	2015-03-12	Scaffold	Illumina	117.2	3186748	340585301	2015-11-22	Y	Y	Y
Manis pentadactyla	Eukaryota	Animals	Mammals	2204.73	-	GCA_000738955.1	92772	2014-08-07	2014-08-11	Scaffold	Illumina	61	117920	205675171	2015-11-22	N	N	N
Marmota marmota	Eukaryota	Animals	Mammals	2513.98	-	GCA_000945195.2	15216	2015-02-13	2015-02-13	Scaffold			31340621	99801631	2015-11-22	N	N	N
Megaderma lyra	Eukaryota	Animals	Mammals	1735.93	-	GCA_000465345.1	192872	2013-09-05	2013-09-14	Scaffold	Illumina HiSeq	18	16881	20606966	2015-11-22	N	N	N
Mesocricetus auratus	Eukaryota	Animals	Mammals	2504.93	-	GCA_000349665.1	21484	2013-03-28	2013-03-29	Scaffold	Illumina HiSeq	115	12753307	428748785	2015-11-22	Y	Y	Y
Microcebus murinus	Eukaryota	Animals	Mammals	2438.8	-	GCA_000165445.2	10311	2007-07-20	2015-05-01	Scaffold	Illumina; PacBio RS; PacBio RSII	221.6	3711085	61028709	2015-11-22	Y	Y	Y
Microtus agrestis	Eukaryota	Animals	Mammals	3124.14	-	GCA_001305995.1	230202	2015-10-02	2015-10-02	Scaffold	Illumina HiSeq	39			2015-11-22	Y	N	N	foxp3 is at the end of one scaffold and ccdc22 and cacna1f are not annotated
Microtus ochrogaster	Eukaryota	Animals	Mammals	2287.34	28	GCA_000317375.1	6450	2012-12-03	2013-11-01	Chromosome	Illumina HiSeq	94	17270019	183019268	2015-11-22	Y	Y	Y
Monodelphis domestica	Eukaryota	Animals	Mammals	3598.44	9	GCF_000002295.2	5223	2004-11-08	2014-04-25	Chromosome			59809810	98827259	2015-11-22	Y	N	Y	ccdc22 is not annotated but is annotated in Ensembl release 82
Mus musculus	Eukaryota	Animals	Mammals	2803.57	21	GCA_000001635.6	293	2004-09-02	2015-02-09	Chromosome			52589046	79356534	2015-11-22	Y	Y	Y
Mustela putorius furo	Eukaryota	Animals	Mammals	2410.88	-	GCA_000215625.1	7783	2011-06-01	2014-08-04	Scaffold	Illumina GA II; HiSeq 2000	162	9335154	132851443	2015-11-22	Y	Y	Y
Myodes glareolus	Eukaryota	Animals	Mammals	3443.07	-	GCA_001305785.1	367242	2015-10-02	2015-10-02	Scaffold	Illumina HiSeq	35			2015-11-22	N	N	N
Myotis brandtii	Eukaryota	Animals	Mammals	2107.24	-	GCA_000412655.1	169750	2013-06-19	2015-02-09	Scaffold	Illumina HiSeq 2000	120	3225832	125473085	2015-11-22	Y	Y	Y
Myotis davidii	Eukaryota	Animals	Mammals	2059.8	-	GCA_000327345.1	101769	2012-12-17	2013-11-06	Scaffold	Illumina HiSeq 2000	110	3454484	181337721	2015-11-22	Y	Y	Y
Myotis lucifugus	Eukaryota	Animals	Mammals	2034.58	-	GCA_000147115.1	11654	2006-06-01	2014-08-06	Scaffold	Sanger	7	4293315	68155432	2015-11-22	Y	Y	Y
Nannospalax galili	Eukaryota	Animals	Mammals	3061.42	-	GCA_000622305.1	154976	2014-04-04	2014-06-05	Scaffold	Illumina HiSeq 2000	86	3618479	147976214	2015-11-22	Y	Y	Y
Nasalis larvatus	Eukaryota	Animals	Mammals	3011.97	21	GCA_000772465.1	319549	2014-10-30	2014-11-10	Chromosome	454; Illumina HiSeq	290			2015-11-22	N	N	N
Nomascus leucogenys	Eukaryota	Animals	Mammals	2962.06	26	GCA_000146795.3	17524	2010-08-31	2014-09-05	Chromosome	BAC;Sanger		52956880	205468402	2015-11-22	Y	Y	Y
Ochotona princeps	Eukaryota	Animals	Mammals	2229.84	-	GCA_000292845.1	187558	2007-07-25	2014-08-21	Scaffold	Illumina HiSeq	103	26863993	285847846	2015-11-22	Y	Y	Y
Octodon degus	Eukaryota	Animals	Mammals	2995.89	-	GCA_000260255.1	7135	2012-04-19	2013-11-01	Scaffold	Illumina HiSeq	80	12091372	469628236	2015-11-22	Y	Y	Y
Odobenus rosmarus divergens	Eukaryota	Animals	Mammals	2400.15	-	GCA_000321225.1	3893	2012-12-17	2015-04-20	Scaffold	Illumina	200	2616778	99898116	2015-11-22	Y	Y	Y
Orcinus orca	Eukaryota	Animals	Mammals	2372.92	-	GCA_000331955.2	1668	2012-12-17	2015-04-20	Scaffold	Illumina HiSeq	200	12735091	123337750	2015-11-22	Y	Y	Y
Ornithorhynchus anatinus	Eukaryota	Animals	Mammals	1995.61	19	GCF_000002275.2	200283	2006-04-10	2014-04-30	Chromosome	BAC	6	958970	154534268	2015-11-22	Y	Y	Y
Orycteropus afer	Eukaryota	Animals	Mammals	4444.08	-	GCA_000298275.1	22509	2012-09-17	2013-11-01	Scaffold	Illumina HiSeq	44	7875832	1028739906	2015-11-22	Y	Y	Y
Oryctolagus cuniculus	Eukaryota	Animals	Mammals	2737.46	22	GCA_000003625.1	3318	2005-05-13	2014-08-06	Chromosome	ABI	7.48	35972871	133467217	2015-11-22	Y	Y	Y
Otolemur garnettii	Eukaryota	Animals	Mammals	2519.72	-	GCA_000181295.3	7793	2006-06-02	2014-08-11	Scaffold	Illumina GA IIx	137	13852661	160194097	2015-11-22	Y	Y	Y
Ovis aries	Eukaryota	Animals	Mammals	2619.05	54	GCA_000298735.1	5698	2012-09-21	2013-10-29	Chromosome	Illumina GA Iix; 454	142	100079507	84710208	2015-11-22	Y	Y	Y
Ovis canadensis	Eukaryota	Animals	Mammals	2590.55	27	GCA_001039535.1	27	2015-06-25	2015-06-25	Chromosome					2015-11-22	N	N	N
Pan paniscus	Eukaryota	Animals	Mammals	3286.64	24	GCA_000258655.2	10984	2012-03-30	2015-08-18	Chromosome	454	26	8197324	560706734	2015-11-22	Y	Y	Y
Pan troglodytes	Eukaryota	Animals	Mammals	3309.58	25	GCA_000001515.4	27005	2003-12-06	2014-08-11	Chromosome	BAC	6	8925874	407207672	2015-11-22	Y	Y	Y
Panthera tigris altaica	Eukaryota	Animals	Mammals	2391.08	-	GCA_000464555.1	1479	2013-09-05	2013-09-27	Scaffold	Illumina HiSeq 2000	99	8860407	58232500	2015-11-22	Y	Y	Y
Pantholops hodgsonii	Eukaryota	Animals	Mammals	2696.89	-	GCA_000400835.1	15059	2013-05-21	2013-11-01	Scaffold	Illumina	67	2772860	188899892	2015-11-22	Y	Y	Y
Papio anubis	Eukaryota	Animals	Mammals	2948.4	21	GCA_000264685.1	72501	2012-05-30	2014-08-11	Chromosome	Sanger; 454; Illumina	85	528927	55126439	2015-11-22	Y	Y	Y
Peromyscus maniculatus bairdii	Eukaryota	Animals	Mammals	2630.54	-	GCA_000500345.1	30921	2013-11-26	2013-12-03	Scaffold	454; Illumina HiSeq	110	3760915	157004576	2015-11-22	Y	Y	Y
Physeter catodon	Eukaryota	Animals	Mammals	2280.73	-	GCA_000472045.1	11711	2013-09-28	2014-08-06	Scaffold	Illumina	75	427290	47038598	2015-11-22	Y	Y	Y
Pongo abelii	Eukaryota	Animals	Mammals	3441.24	24	GCF_000001545.4	79342	2007-11-14	2014-08-11	Chromosome	BAC	6	747460	347678455	2015-11-22	Y	Y	Y
Procavia capensis	Eukaryota	Animals	Mammals	3602.18	-	GCA_000152225.2	65694	2008-09-19	2014-12-16	Scaffold	Illumina; Sanger	107	905827	401166612	2015-11-22	N	N	N
Propithecus coquereli	Eukaryota	Animals	Mammals	2798.15	-	GCA_000956105.1	22539	2015-03-17	2015-03-23	Scaffold	Illumina	104.7	5604909	714387603	2015-11-22	Y	Y	Y
Pteronotus parnellii	Eukaryota	Animals	Mammals	1960.32	-	GCA_000465405.1	177401	2013-09-06	2013-09-13	Scaffold	Illumina HiSeq	17	22675	13701221	2015-11-22	N	N	N
Pteropus alecto	Eukaryota	Animals	Mammals	1985.98	-	GCA_000325575.1	65598	2012-12-17	2013-11-06	Scaffold	Illumina HiSeq 2000	110	15954802	41333505	2015-11-22	Y	Y	Y
Pteropus vampyrus	Eukaryota	Animals	Mammals	2198.28	-	GCA_000151845.2	36094	2008-09-12	2014-12-05	Scaffold	Illumina	188	5954017	181040306	2015-11-22	Y	Y	Y
Rattus norvegicus	Eukaryota	Animals	Mammals	2870.18	22	GCA_000001895.4	1395	2002-11-27	2014-07-01	Chromosome	BAC; ABI; PacBio	10	14986627	140198789	2015-11-22	Y	Y	Y
Rhinolophus ferrumequinum	Eukaryota	Animals	Mammals	1926.44	-	GCA_000465495.1	160500	2013-09-05	2013-09-15	Scaffold	Illumina HiSeq	17	21151	4731239	2015-11-22	N	N	N
Rhinopithecus roxellana	Eukaryota	Animals	Mammals	2899.55	-	GCA_000769185.1	135512	2014-10-24	2014-10-28	Scaffold	Illumina HiSeq	53.7	1549224	43508003	2015-11-22	Y	Y	Y
Saimiri boliviensis boliviensis	Eukaryota	Animals	Mammals	2608.59	-	GCA_000235385.1	2686	2011-11-10	2014-08-11	Scaffold	Illumina HiSeq	80	18744880	131440969	2015-11-22	Y	Y	Y
Sarcophilus harrisii	Eukaryota	Animals	Mammals	3174.69	-	GCA_000189315.1	35974	2011-02-17	2014-08-06	Scaffold	Illumina HiSeq 2000	85	1847106	243153204	2015-11-22	Y	Y	Y
Sorex araneus	Eukaryota	Animals	Mammals	2423.16	-	GCA_000181275.2	12845	2005-11-05	2013-11-01	Scaffold	Illumina HiSeq	120	22794405	231054757	2015-11-22	Y	Y	Y
Tarsius syrichta	Eukaryota	Animals	Mammals	3453.86	-	GCA_000164805.2	337189	2013-09-10	2014-08-04	Scaffold	Sanger; 454; Illumina	48	401181	48109210	2015-11-22	Y	Y	Y
Trichechus manatus latirostris	Eukaryota	Animals	Mammals	3103.81	-	GCA_000243295.1	6323	2012-01-20	2015-04-20	Scaffold	Illumina HiSeq	150	14442683	334708729	2015-11-22	Y	Y	Y
Tupaia belangeri	Eukaryota	Animals	Mammals	2137.23	20	GCA_000181375.1	-	2006-06-08	2014-08-26	Contig			n/a	n/a	2015-11-22	N	N	N	Excluded from summary statistics as contig assembly
Tupaia chinensis	Eukaryota	Animals	Mammals	2846.58	-	GCA_000334495.1	50750	2013-01-28	2014-03-13	Scaffold	Illumina HiSeq 2000	80	3670124	140191100	2015-11-22	Y	Y	Y
Tursiops truncatus	Eukaryota	Animals	Mammals	2551.42	-	GCA_000151865.3	240558	2008-09-23	2015-04-20	Scaffold		30	116261	219573256	2015-11-22	Y	Y	Y	cacna1f is on a separate scaffold but is adjacent to ccdc22 in Ensembl release 82
Ursus maritimus	Eukaryota	Animals	Mammals	2301.38	-	GCA_000687225.1	23819	2014-05-08	2014-05-09	Scaffold		101	15940661	38357410	2015-11-22	Y	Y	Y
Vicugna pacos	Eukaryota	Animals	Mammals	2172.21	-	GCA_000164845.2	276726	2008-09-24	2014-08-04	Scaffold					2015-11-22	Y	Y	Y
Alligator mississippiensis	Eukaryota	Animals	Reptiles	2174.26	-	GCA_000281125.1	14645	2012-07-24	2014-08-11	Scaffold	Illumina	68	508966	44599955	2015-11-22	Y	Y	Y
Alligator sinensis	Eukaryota	Animals	Reptiles	2270.57	-	GCA_000455745.1	9317	2013-08-27	2014-08-11	Scaffold	Illumina GA II	109	2188296	71965296	2015-11-22	Y	Y	Y
Anolis carolinensis	Eukaryota	Animals	Reptiles	1799.14	13	GCA_000090745.2	6646	2007-02-15	2014-08-11	Chromosome	ABI	7.1	4033265	97789817	2015-11-22	Y	Y	Y
Apalone spinifera	Eukaryota	Animals	Reptiles	1931.08	-	GCA_000385615.1	286620	2013-04-26	2014-08-26	Scaffold	Illumina PE	33.4	2306994	53096663	2015-11-22	N	N	N
Chelonia mydas	Eukaryota	Animals	Reptiles	2208.41	-	GCA_000344595.1	140023	2013-03-01	2014-08-11	Scaffold	Illumina HiSeq 2000	110	3864108	98028380	2015-11-22	N	N	N
Chrysemys picta bellii	Eukaryota	Animals	Reptiles	2365.77	18	GCA_000241765.2	78631	2012-01-06	2015-03-23	Chromosome	Sanger; 454; Illumina	15	6605846	192562473	2015-11-22	N	Y	Y	There is a long masked repeat region adjacent to ccdc22 in the possible location of foxp3 and cacna1f is located on a different scaffold in the midst of other genes.
Crocodylus porosus	Eukaryota	Animals	Reptiles	2120.57	-	GCA_000768395.1	23365	2014-10-17	2014-10-24	Scaffold	Illumina	74	204532	32387869	2015-11-22	N	N	N
Crotalus mitchellii pyrrhus	Eukaryota	Animals	Reptiles	1126.79	-	GCA_000737285.1	-	2014-08-01	2014-11-12	Contig			n/a	n/a	2015-11-22	N	N	N	Excluded from summary statistics as contig assembly
Gavialis gangeticus	Eukaryota	Animals	Reptiles	2188.35	-	GCA_000775435.1	47351	2014-10-24	2014-11-14	Scaffold	Illumina	81	100817	48638751	2015-11-22	N	N	N	The foxp3 region exists and is annotated but only in crocbase where foxp3 is incorporated into cacna1f
Ophiophagus hannah	Eukaryota	Animals	Reptiles	1594.07	-	GCA_000516915.1	-	2013-12-11	2013-12-11	Contig		28	n/a	n/a	2015-11-22	Y	Y	Y	Excluded from summary statistics as contig assembly
Pantherophis guttatus	Eukaryota	Animals	Reptiles	1404.22	-	GCA_001185365.1	883920	2015-07-21	2015-07-21	Scaffold	Illumina HiSeq	13			2015-11-22	N	N	N
Pelodiscus sinensis	Eukaryota	Animals	Reptiles	2202.48	-	GCA_000230535.1	19904	2012-07-24	2014-08-11	Scaffold	Illumina HiSeq 2000	105	3350749	95844368	2015-11-22	N	N	N
Python bivittatus	Eukaryota	Animals	Reptiles	1435.05	-	GCA_000186305.2	39113	2013-09-09	2014-10-02	Scaffold	Illumina;454;	20	213970	50501725	2015-11-22	Y	Y	Y
Thamnophis sirtalis	Eukaryota	Animals	Reptiles	1424.9	-	GCA_001077635.2	7930	2015-06-26	2015-06-30	Scaffold	Illumina	72	647592	302196072	2015-11-22	N	Y	N	cacna1f appears to be misannotated and the scaffold ends before the expected foxp3 region
Vipera berus	Eukaryota	Animals	Reptiles	1532.39	-	GCA_000800605.1	28883	2014-12-09	2014-12-10	Scaffold	Illumina	121	126452	216134816	2015-11-22	N	N	N
