# Supplementary material for: Missed, Not Missing: Phylogenomic Evidence for the Existence of Avian FoxP3
Source: PLoS One. 2016 Mar 3;11(3):e0150988. doi: 10.1371/journal.pone.0150988 (PMC4777427; doi:10.1371/journal.pone.0150988)
Supplement: S2 Table — (XLSX) [file pone.0150988.s004.xlsx]

## Sheet: NCBI avian genomes summary
#Organism/Name	Kingdom	Group	SubGroup	Size (Mb)	Chrs	Assembly Assession	Scaffolds	Release Date	Modify Date	Status	Sequencing technology	Genome Coverage (Max)	Scaffold-N50	Total gap length	Annotation compilation date	foxp3 or foxp3-like	ccdc22 or ccdc22-like	ccdc22 (or like) partial mRNA	ccdc22 (or like) single gene scaffold	cacna1f	cacna1f partial mRNA	cacna1f single gene scaffold	ppp1r3f	tspyl2 or tspyl2-lik	naa10 or naa10-like	naa10 (or like) partial mRNA	naa10 (or like) single gene scaffold	hsd17b10 or hsd17b10-like	hsd17b10 (or like) partial mRNA	hsd17b10 (or like) single gene scaffold	Notes
Acanthisitta chloris	Eukaryota	Animals	Birds	1035.88	-	GCA_000695815.1	53875	2014-05-06	2014-09-05	Scaffold	Illumina HiSeq	29	64469	4778007	2015-11-16	N	N	N	N	N	N	N	N	N	Y	Y	Y	N	N	N
Amazona vittata	Eukaryota	Animals	Birds	1175.4	-	GCA_000332375.1	182974	2013-01-18	2014-08-11	Scaffold	Illumina	24	19239	47148290	2015-11-16	N	N	N	N	N	N	N	N	N	N	N	N	N	N	N
Anas platyrhynchos	Eukaryota	Animals	Birds	1105.05	-	GCA_000355885.1	78488	2013-04-02	2013-06-17	Scaffold	Solexa	60	1233631	35079597	2015-11-16	N	N	N	N	Y	N	N	N	N	N	N	N	Y	Y	Y
Anser cygnoides domesticus	Eukaryota	Animals	Birds	1119.15	-	GCA_000971095.1	7593	2015-04-08	2015-05-07	Scaffold	Illumina HiSeq 2000	107.35	5202740	35379405	2015-11-16	N	N	N	N	N	N	N	N	N	N	N	N	N	N	N
Apaloderma vittatum	Eukaryota	Animals	Birds	1070.84	-	GCA_000703405.1	54728	2014-05-08	2014-09-05	Scaffold	Illumina HiSeq	28	56673	4539803	2015-11-16	N	N	N	N	N	N	N	N	N	N	N	N	N	N	N
Aptenodytes forsteri	Eukaryota	Animals	Birds	1254.35	-	GCA_000699145.1	10672	2014-05-07	2014-09-05	Scaffold	Illumina HiSeq	60	5071598	71806784	2015-11-16	N	N	N	N	N	N	N	N	N	N	N	N	N	N	N
Apteryx australis mantelli	Eukaryota	Animals	Birds	1523.97	-	GCA_001039765.1	24720		2015-06-21	Scaffold		150	5679020	212777889	2015-11-16	N	N	N	N	Y	N	N	N	N	Y	N	N	Y	N	N	Two scaffolds, one downstream and one upstream of foxp3
Aquila chrysaetos canadensis	Eukaryota	Animals	Birds	1548.48	-	GCA_000696035.1	42881	2014-05-23	2014-05-30	Scaffold	Illumina	88	9230743	12706722	2015-11-16	N	Y	Y	N	Y	Y	N	N	Y	Y	N	N	Y	N	N	Two scaffolds, one downstream and one upstream of foxp3
Ara macao	Eukaryota	Animals	Birds	1204.7	-	GCA_000400695.1	192790	2013-05-20	2014-08-21	Scaffold	454 GS FLX Titanium; Illumina GAIIx;	26	15974	207064061	2015-11-16	N	N	N	N	N	N	N	N	N	N	N	N	N	N	N
Balearica regulorum gibbericeps	Eukaryota	Animals	Birds	1127.62	-	GCA_000709895.1	53491	2014-06-02	2014-09-05	Scaffold	Illumina HiSeq	33	52178	4094603	2015-11-16	N	N	N	N	N	N	N	N	N	N	N	N	N	N	N
Buceros rhinoceros silvestris	Eukaryota	Animals	Birds	1065.78	-	GCA_000710305.1	62257	2014-06-02	2014-09-05	Scaffold	Illumina HiSeq	35	53203	17002997	2015-11-16	N	N	N	N	N	N	N	N	N	N	N	N	N	N	N
Calypte anna	Eukaryota	Animals	Birds	1105.68	-	GCA_000699085.1	54736	2014-05-06	2014-09-05	Scaffold	Illumina HiSeq	110	4052191	38648805	2015-11-16	N	N	N	N	Y	Y	N	N	N	N	N	N	Y	Y	Y
Caprimulgus carolinensis	Eukaryota	Animals	Birds	1119.68	-	GCA_000700745.1	70122	2014-05-08	2014-06-10	Scaffold	Illumina HiSeq	30	46345	4405452	2015-11-16	N	N	N	N	N	N	N	N	N	N	N	N	N	N	N
Cariama cristata	Eukaryota	Animals	Birds	1132.25	-	GCA_000690535.1	53474	2014-05-05	2014-09-05	Scaffold	Illumina HiSeq	24	55197	4299662	2015-11-16	N	N	N	N	N	N	N	N	N	N	N	N	N	N	N
Cathartes aura	Eukaryota	Animals	Birds	1152.57	-	GCA_000699945.1	104141	2014-05-08	2014-09-05	Scaffold	Illumina HiSeq	25	36359	10542704	2015-11-16	N	N	N	N	N	N	N	N	N	N	N	N	N	N	N
Chaetura pelagica	Eukaryota	Animals	Birds	1119.19	-	GCA_000747805.1	19072	2014-09-04	2014-09-04	Scaffold	Illumina GAII	106	3841852	45064234	2015-11-16	N	N	N	N	Y	Y	Y	N	N	N	N	N	N	N	N
Charadrius vociferus	Eukaryota	Animals	Birds	1219.86	-	GCA_000708025.2	15167	2014-05-09	2014-08-05	Scaffold	Illumina HiSeq	100	3657050	33912801	2015-11-16	N	N	N	N	N	N	N	N	N	N	N	N	Y	Y	Y
Chlamydotis macqueenii	Eukaryota	Animals	Birds	1086.57	-	GCA_000695195.1	59693	2014-05-12	2014-11-14	Scaffold	Illumina HiSeq	27	45221	3604992	2015-11-16	N	N	N	N	N	N	N	N	N	N	N	N	N	N	N
Colinus virginianus	Eukaryota	Animals	Birds	1171.86	-	GCA_000599465.1	220307	2014-03-20	2014-08-11	Scaffold	Illumina HiSeq	77	45400	124866476	2015-11-16	N	N	N	N	N	N	N	N	N	N	N	N	N	N	N
Colius striatus	Eukaryota	Animals	Birds	1075.93	-	GCA_000690715.1	70188	2014-05-05	2014-09-05	Scaffold	Illumina HiSeq	27	46063	3761058	2015-11-16	N	N	N	N	Y	Y	Y	N	N	N	N	N	N	N	N
Columba livia	Eukaryota	Animals	Birds	1107.99	-	GCA_000337935.1	14923	2013-02-04	2014-08-11	Scaffold	Illumina HiSeq 2000	60	3148738	21063210	2015-11-16	N	N	N	N	N	N	N	N	N	N	N	N	Y	Y	N
Corvus brachyrhynchos	Eukaryota	Animals	Birds	1091.31	-	GCA_000691975.1	10547	2014-05-13	2014-09-05	Scaffold	Illumina HiSeq	80	6953989	39530922	2015-11-16	N	N	N	N	Y	Y	N	N	N	N	N	N	Y	Y	N	Large masked repeat region in anticipated foxp3 location
Corvus cornix	Eukaryota	Animals	Birds	1049.96	-	GCA_000738735.1	1299	2014-08-04	2014-08-12	Scaffold	Illumina HiSeq	152	16358221	27498894	2015-11-16	N	N	N	N	Y	Y	Y	N	N	N	N	N	N	N	N	Partial masked repeat region downstream from cacna1f with high identity to the ground tit sequence
Cuculus canorus	Eukaryota	Animals	Birds	1153.89	-	GCA_000709325.1	14930	2014-06-12	2014-09-05	Scaffold	Illumina HiSeq	100	2989832	27473416	2015-11-16	N	N	N	N	N	N	N	N	N	Y	N	N	Y	N	N
Egretta garzetta	Eukaryota	Animals	Birds	1206.5	-	GCA_000687185.1	11791	2014-04-29	2014-09-05	Scaffold	Illumina HiSeq	74	3067157	48695403	2015-11-16	N	N	N	N	N	N	N	N	N	N	N	N	N	N	N
Eurypyga helias	Eukaryota	Animals	Birds	1088.02	-	GCA_000690775.1	62699	2014-05-05	2014-09-08	Scaffold	Illumina HiSeq	33	47243	4990991	2015-11-16	N	N	N	N	N	N	N	N	N	N	N	N	N	N	N
Falco cherrug	Eukaryota	Animals	Birds	1174.81	-	GCA_000337975.1	5863	2013-02-05	2014-08-11	Scaffold	Illumina HiSeq	147	4154532	23817946	2015-11-16	Y	N	N	N	Y	N	N	N	Y	Y	N	N	Y	N	N	ccdc22 looks to be mis-annotated due to masked repeats
Falco peregrinus	Eukaryota	Animals	Birds	1171.97	-	GCA_000337955.1	7021	2013-02-05	2014-08-11	Scaffold	Illumina HiSeq	137.6	3935757	18569074	2015-11-16	Y	N	N	N	Y	N	N	N	N	Y	N	N	Y	N	N	ppp1r3f and tspyl2 perhaps mis-annotated as tspyl4-like
Ficedula albicollis	Eukaryota	Animals	Birds	1118.34	33	GCA_000247815.2	21836	2012-11-30	2014-08-11	Chromosome	Illumina GAII; Illumina HiSeq	60	6542656	16017717	2015-11-16	N	N	N	N	Y	Y	Y	N	N	N	N	N	Y	Y	Y
Fulmarus glacialis	Eukaryota	Animals	Birds	1141.4	-	GCA_000690835.1	57389	2014-05-03	2014-09-08	Scaffold	Illumina HiSeq	33	47208	5766974	2015-11-16	N	N	N	N	N	N	N	N	N	N	N	N	N	N	N
Gallus gallus	Eukaryota	Animals	Birds	1046.93	33	GCA_000002315.2	16847	2004-02-29	2014-04-28	Chromosome	Sanger; 454	12	12877381	14074301	2015-11-16	N	N	N	N	Y	Y	Y	N	N	N	N	N	Y	Y	Y	Three partial annotations of cacna1f
Gavia stellata	Eukaryota	Animals	Birds	1129.69	-	GCA_000690875.1	61831	2014-05-03	2014-09-08	Scaffold	Illumina HiSeq	33	45523	6867421	2015-11-16	N	N	N	N	N	N	N	N	N	N	N	N	N	N	N
Geospiza fortis	Eukaryota	Animals	Birds	1065.29	-	GCA_000277835.1	27239	2012-07-11	2013-11-01	Scaffold	Illumina HiSeq 2000	115	5255844	24006152	2015-11-16	N	N	N	N	Y	Y	Y	N	N	N	N	N	N	N	N
Haliaeetus albicilla	Eukaryota	Animals	Birds	1133.55	-	GCA_000691405.1	50905	2014-05-02	2014-09-05	Scaffold	Illumina HiSeq	26	57319	5093567	2015-11-16	N	N	N	N	N	N	N	N	N	N	N	N	N	N	N
Haliaeetus leucocephalus	Eukaryota	Animals	Birds	1178.41	-	GCA_000737465.1	1023	2014-08-04	2014-08-04	Scaffold	Illumina	103	9145499	19163038	2015-11-16	N	N	N	N	Y	Y	Y	N	Y	Y	N	N	Y	N	N
Leptosomus discolor	Eukaryota	Animals	Birds	1136.24	-	GCA_000691785.1	57160	2014-05-02	2014-09-05	Scaffold	Illumina HiSeq	32	62640	3108826	2015-11-16	N	N	N	N	N	N	N	N	N	N	N	N	N	N	N
Manacus vitellinus	Eukaryota	Animals	Birds	1145.85	-	GCA_000692015.2	92755	2014-05-13	2014-09-08	Scaffold	Illumina HiSeq	110	2558866	29843881	2015-11-16	N	N	N	N	N	N	N	N	N	N	N	N	N	N	N
Meleagris gallopavo	Eukaryota	Animals	Birds	1128.34	32	GCA_000146605.3	233806	2010-09-07	2014-11-24	Chromosome	454-Titanium; Illumina GAII	17	857645	125894715	2015-11-16	N	N	N	N	Y	Y	Y	N	N	N	N	N	Y	N	Y
Melopsittacus undulatus	Eukaryota	Animals	Birds	1117.37	-	GCA_000238935.1	25212	2011-11-28	2014-08-11	Scaffold	454; Illumina	16	10614383	30753403	2015-11-16	N	N	N	N	N	N	N	N	N	N	N	N	Y	Y	Y
Merops nubicus	Eukaryota	Animals	Birds	1062.96	-	GCA_000691845.1	53499	2014-05-01	2014-09-05	Scaffold	Illumina HiSeq	37	48089	4452950	2015-11-16	N	N	N	N	N	N	N	N	N	N	N	N	N	N	N
Mesitornis unicolor	Eukaryota	Animals	Birds	1087.29	-	GCA_000695765.1	67520	2014-05-01	2014-09-05	Scaffold	Illumina HiSeq	29	47102	3812826	2015-11-16	N	N	N	N	Y	Y	Y	N	N	N	N	N	Y	Y	Y
Nestor notabilis	Eukaryota	Animals	Birds	1053.56	-	GCA_000696875.1	42180	2014-05-01	2014-09-05	Scaffold	Illumina HiSeq	32	61475	4379260	2015-11-16	N	N	N	N	N	N	N	N	N	N	N	N	N	N	N
Nipponia nippon	Eukaryota	Animals	Birds	1223.86	-	GCA_000708225.1	59555	2014-05-09	2014-09-05	Scaffold	Illumina HiSeq	105	5211696	34415453	2015-11-16	N	N	N	N	Y	Y	N	N	N	N	N	N	Y	Y	Y
Opisthocomus hoazin	Eukaryota	Animals	Birds	1203.71	-	GCA_000692075.1	10256	2014-05-13	2014-09-05	Scaffold	Illumina HiSeq	100	2937227	61546379	2015-11-16	N	N	N	N	N	N	N	N	N	N	N	N	N	N	N
Pelecanus crispus	Eukaryota	Animals	Birds	1160.92	-	GCA_000687375.1	63982	2014-05-01	2014-09-05	Scaffold	Illumina HiSeq	34	43364	4215933	2015-11-16	N	N	N	N	N	N	N	N	N	N	N	N	Y	Y	Y
Phaethon lepturus	Eukaryota	Animals	Birds	1152.96	-	GCA_000687285.1	66785	2014-04-30	2014-09-05	Scaffold	Illumina HiSeq	39	47896	5878041	2015-11-16	N	N	N	N	N	N	N	N	N	N	N	N	N	N	N
Phalacrocorax carbo	Eukaryota	Animals	Birds	1138.97	-	GCA_000708925.1	64312	2014-05-12	2014-09-08	Scaffold	Illumina HiSeq	24	48427	8762664	2015-11-16	N	N	N	N	N	N	N	N	N	N	N	N	N	N	N
Phoenicopterus ruber	Eukaryota	Animals	Birds	1132.18	-	GCA_000687265.1	76189	2014-04-30	2014-09-05	Scaffold	Illumina HiSeq	33	38071	4374658	2015-11-16	N	N	N	N	N	N	N	N	N	N	N	N	N	N	N
Picoides pubescens	Eukaryota	Animals	Birds	1167.32	-	GCA_000699005.1	31254	2014-05-06	2014-09-05	Scaffold	Illumina HiSeq	105	2093929	43403938	2015-11-16	N	N	N	N	Y	Y	Y	N	N	N	N	N	N	N	N	Two cacna1f-like genes annotated
Podiceps cristatus	Eukaryota	Animals	Birds	1134.92	-	GCA_000699545.1	82923	2014-05-07	2014-06-11	Scaffold	Illumina HiSeq	30	30087	7088985	2015-11-16	N	N	N	N	N	N	N	N	N	N	N	N	N	N	N
Pseudopodoces humilis	Eukaryota	Animals	Birds	1043	-	GCA_000331425.1	5406	2013-01-09	2014-08-11	Scaffold	Illumina HiSeq	96.25	16377386	12967196	2015-11-16	Y	Y	N	N	Y	N	N	Y	Y	Y	N	N	Y	N	N
Pterocles gutturalis	Eukaryota	Animals	Birds	1069.32	-	GCA_000699245.1	58607	2014-05-07	2014-09-05	Scaffold	Illumina HiSeq	25	49530	3605558	2015-11-16	N	N	N	N	N	N	N	N	N	N	N	N	Y	N	Y
Pygoscelis adeliae	Eukaryota	Animals	Birds	1216.62	-	GCA_000699105.1	19265	2014-05-07	2014-09-08	Scaffold	Illumina HiSeq	60	5118896	54157595	2015-11-16	N	N	N	N	N	N	N	N	N	N	N	N	N	N	N
Serinus canaria	Eukaryota	Animals	Birds	1152.1	-	GCA_000534875.1	304400	2014-01-06	2015-01-30	Scaffold	454; Illumina HiSeq; Illumina GAII	40	17815079	24828470	2015-11-16	N	N	N	N	Y	Y	N	N	N	N	N	N	N	N	N	cacna1f adjacent to zinc finger protein 850-like
Struthio camelus australis	Eukaryota	Animals	Birds	1225.04	-	GCA_000698965.1	6915	2014-05-06	2014-09-05	Scaffold	Illumina HiSeq	85	3593425	40253160	2015-11-16	N	N	N	N	N	N	N	N	N	N	N	N	N	N	N
Taeniopygia guttata	Eukaryota	Animals	Birds	1232.14	35	GCA_000151805.2	37422	2008-09-03	2014-08-11	Chromosome	Sanger	5.5	8236790	9270900	2015-11-16	N	N	N	N	N	N	N	N	N	N	N	N	Y	Y	N	LOC100231578 maybe NAA10
Tauraco erythrolophus	Eukaryota	Animals	Birds	1155.54	-	GCA_000709365.1	59587	2014-06-12	2014-09-08	Scaffold	Illumina HiSeq	30	56334	6806072	2015-11-16	N	N	N	N	N	N	N	N	N	N	N	N	N	N	N
Tinamus guttatus	Eukaryota	Animals	Birds	1047.06	-	GCA_000705375.2	82514	2014-05-08	2014-08-05	Scaffold	Illumina HiSeq	100	246268	22243067	2015-11-16	N	N	N	N	N	N	N	N	N	N	N	N	N	N	N
Tyto alba	Eukaryota	Animals	Birds	1120.14	-	GCA_000687205.1	62122	2014-04-30	2014-09-05	Scaffold	Illumina HiSeq	27	52818	8845233	2015-11-16	N	N	N	N	N	N	N	N	N	N	N	N	N	N	N
Zonotrichia albicollis	Eukaryota	Animals	Birds	1052.6	-	GCA_000385455.1	6018	2013-04-26	2014-08-11	Scaffold	Illumina	63	4866725	46297234	2015-11-16	N	N	N	N	Y	Y	Y	N	N	N	N	N	N	N	N
Zosterops lateralis melanops	Eukaryota	Animals	Birds	1036	-	GCA_001281735.1	2933	2015-09-14	2015-09-14	Contig	Illumina HiSeq	64	n/a	n/a	2015-11-16	N	N	N	N	N	N	N									Excluded from summary statistics as contig assembly
Coturnix japonica	Eukaryota	Animals	Birds	531.96	-	GCA_000511605.1	5876	2013-07-09	2015-09-26	Scaffold	Illumina	172	108813	73650702	n/a																Mitochondrial only
Lyrurus tetrix	Eukaryota	Animals	Birds	657.025	-	GCA_000586395.1	-	2014-03-08	2014-03-08	Contig	SOLiD	50	n/a	n/a	n/a																Mitochondrial only
