# Supplementary material for: Missed, Not Missing: Phylogenomic Evidence for the Existence of Avian FoxP3
Source: PLoS One. 2016 Mar 3;11(3):e0150988. doi: 10.1371/journal.pone.0150988 (PMC4777427; doi:10.1371/journal.pone.0150988)
Supplement: S3 Table — (XLSX) [file pone.0150988.s005.xlsx]

## Sheet: Foxp3 ProR
Species	Group	Type	N terminus length	No. of prolines	Proline %	No. of glutamines	Glutamine %	N terminus region amino acid sequence
Ground tit (FGENESH)	Birds	FoxP3	115	29	0.252174	6	0.0521739	MAGTRDPPQERPTVLTRADGGVPRRSQVPPEGGSCPPLLHVQHPGVLVMRTRLPPAHGLPAFEWGPKDPPGRDRDPSPAPAGSDPPPPPPGAAQPPRPPRREPGEVAQCLRQLER
Coelacanth	Bony fish	FoxP3	89	11	0.123596	2	0.0224719	MFGFDNDVSLGNAEWHQRGPSPAAPPEATSSLQSHKTIPPSSSSSSSSSSSPLAAASSSSLPAAAYHGENPRLTPRRERTERTHPLFLN
Croaker	Bony fish	FoxP3b	151	16	0.10596	14	0.0927152	MPETSDESVSCGQHKAPPKGDKRIKQLEEAHPAPPSLPQTSDSVSLATSGSQCWSSMENFRQKQQRPSVLRQVPQTASKRQHVRPENIAAVSMCKEEMDAGHLPQSSSPQMGSPPRQSHHYFFPLRRAKQSSIEARLHDSIPEGTSALFVS
Grass carp	Bony fish	FoxP3a	171	14	0.0818713	12	0.0701754	MLLNATGTHRGEDNRSSHQHQYQEEDCPTSIQMKPRGSSSPLTSAKPMATKVSVAMESDLRGAGSSHIKNSTLQQQSASENTSKHFRQHRPSVLRKGNQPFPQVTGCGVHDWIVDTVCKTEPDSDLSDVVPLYNSQSENRLRASVSSPQPGSPEHSGKHPYSVPGNLLYVK
Molly	Bony fish	FoxP3b	92	8	0.0869565	6	0.0652174	MDEIQKHKQRRPSVLRHVPQAASRQQHDSSGSGSLCKEEVDTEHLSWSNSSLMLPNPNLYLLSPSGDNPKQPSVKIGLNNGIPEGMSALFVS
Platyfish	Bony fish	FoxP3b	92	7	0.076087	7	0.076087	MDEIQKHKQRRPSVLRHVPQAASRQQHDSSGSGSLCKEEVDTDHLSWSNSSQTLPNPSLYLLSPRGDNAKQPSVKIGLNNGIPEGMSALFVS
Sea bass	Bony fish	FoxP3	155	20	0.129032	15	0.0967742	MSSESARCGQHKAQPQRDKIKQLEEPHPPPPPPLSPASPSQARDAVSPPASGSQYWSSIVGTKQKQQRPSVLRQVSQTASRRQHVHPENIAAVSICKEEGDAGRLPQSSAPHMGSSPRQSHHYFFPLRRDGPKQSSIEARLHDGIPEGTSALFVS
Spotted gar	Bony fish	FoxP3a	211	26	0.123223	26	0.123223	MPGSESKTQSSAAASRGCQQQNERPEPPSQTPPQSSGRSPPQHQAQASQASQASAGQGAFPVLLGPRGPLISSAQLQALFLQQYANEEVGKQLLQLVSLNPLQFGQHRPSVLRRGGHLVPQALSSLSSLAAPLSGVNPAPKSDSVPECKVEANGNLAVPSHRQTSSSPQHTSTSPQPRKTSPPVKLGSTLNSRNDGPVQQVPESSKTLFVN
Tetra	Bony fish	FoxP3a	153	11	0.0718954	18	0.117647	MLHCGAGTSGGRDGSSAQEKQQQQQFPYPVKDPQELHRSHLKLTSAQCIITKNTSDKTSKQHLQFSQPRPSVLRKGNQTLPQDLSSQSAQGHWSTPMVCKAEVENNFSVNSSSFQAKSPSTDSASVPGPRLGTAEHHHTQHPQEVLESVLCAK
Tetra	Bony fish	FoxP3b	141	6	0.0425532	13	0.0921986	MPQSKSDAGIGRSRGVGDGEGRPVLKEEKEDEVHDQNILDSDQAGENTSSQSADKAANTSFLQLAFQNPQLTQNRPSVLRSTSLLPLANECDSAVKSREQSAGFNSSQALVFTHQHKTPSTQSNRFYSLFQSEAISSLFVN
Tilapia	Bony fish	FoxP3b	135	9	0.0666667	13	0.0962963	MPETSDEYMKFGQQKVERQLDSIKQMEEPPMSVSGSQCWSSMEGIRQKQQRPSVLRHISPVAYRQRRESSAAVSICKEEVDACHILQEPSPHMGSSPTSSHHFLSLRRGDIQKQTSLEARLHDGIPQGTSVLLMS
Trout	Bony fish	FoxP3-2	193	21	0.108808	18	0.0932642	MPQTESERLKSGRLNSGRQQQQRDWRGEHGEEPGTRTKPNDSVSPRLYARTSVTQMGFPLMIGSGGPLMASSQLQNILLQQCSSEEEGRPLLQRVFRCPQLSQHRPSVLRQAVLAAHVRPQTAGSAQPISPCKVEVDTGSRGQSSPPHSEHSPGPTRHPSPLRRANPKQSSIITRHNEPGHPTLRSSSALFLN
Trout	Bony fish	FoxP3-1	195	19	0.0974359	21	0.107692	MLQTESERLKSGRLNSGRHQQQREQREEPDACTQPKDSASPQLCARTSVTQMGFPLMIRPGVSLMASSQLQSILLRQCSSEEEGRSLLQRVSLCPQLSQHRPSVLRQGVQAAHVRPQAPCTLTEASSAQPISLCKVEVDTGSRGQSSPPHSEHSPGPTRHPSPPRTASPKQSSIITRQHEAGHPTLEGSSALFLN
Zebrafish	Bony fish	FoxP3a	171	12	0.0701754	11	0.0643275	MLLNATGTHRGDDNRSSHQHLYQDEDCATFSIIQMKSRISNSLLTSPKPMATKISVALESDLRGLGSSRNQNFTLQKQSASGSTTKYFKQHRPSVLRKGNQPFPQACSAHDWVVDTVCKTEPDSEPSDAIPLYTGQSESRIGAYASSPQPGSPEYTGKHPYSLSGDYLCVK
Zebrafish	Bony fish	FoxP3b	144	5	0.0347222	17	0.118056	MPHCKRETDKKMSGREDEQQKILKEELDASPLLKQHASDQCVDETFSEVQRSADEQRMQFLQLLVQNSRSGQIRPSVLRSTALLLQGNESNPTAMSRRKDTGHSAQISIQAVAESSQHRKQSASFHFHSPVQSEIQRSSALFIN
American alligator	Crocodilians	FoxP3	64	13	0.203125	4	0.0625	MRTRQTLAHGGSSLECPMRDPPAQDGPPPSTPTPDPSPAERVPPRCNPAWFHVGMTQWVRQREY
Chinese alligator (NCBI)	Crocodilians	FoxP3	64	14	0.21875	4	0.0625	MRTRQTLAHGGSSVECPMRDPPAQDGPPPSPPTPDPSPAERVPPRCNPAWFHVGMTQWVRQREY
Gharial (CrocBase, GeneWise)	Crocodilians	FoxP3	55	14	0.254545	3	0.0545455	GSSSLECPMRDPPAQDGPPPNPPAPDPSPAERVPPRCNPAWFHVGMTQWVRQKEY
Green Anole	Snakes and Lizards	FoxP3	157	17	0.10828	14	0.089172	MPGSKPPSSPVSKNILHSSPRRGTQNRPSVLICAGPYKEQMTLSQPRPISTSQNKQNQVMPTQQIVFTGSSQQIPLLSKPLSQGVPPANTGLTPSSWINTEKWERTHHSITAAYSKERSPGKQLVVDNTPYLHSLVERSTGRDRRGGHVEWQMQEEL
Python	Snakes and Lizards	FoxP3	138	12	0.0869565	14	0.101449	MPGSKAPSSQSPKKIFQPSLRITNQNRPSVVIRAASYKQLNTHADSGQQSQVFLPLSGSILPPNHQPASSNHDLAPRINTGKKVWDHQAVLTTPLTKENFQGKQLPTDATSCLHRLQERATYRECRANNTEWQMQEEL
